# Supplementary material for: Torsional Properties of Bundles with Randomly Packed Carbon Nanotubes
Source: Nanomaterials (Basel). 2022 Feb 24;12(5):760. doi: 10.3390/nano12050760 (PMC8911843; doi:10.3390/nano12050760)
Supplement: Supplementary file 1 [file nanomaterials-12-00760-s001.zip]

Archive with 1 entries (1 files):
- nanomaterials-1585881-supplementary.pdf
